# Supplementary material for: Microbiome composition and autochthonous probiotics from contrasting probiosis/dysbiosis states in cobia (Rachycentron canadum) fish epitheliocystis
Source: Access Microbiol. 2022 Aug 10;4(8):acmi000405. doi: 10.1099/acmi.0.000405 (PMC9484664; doi:10.1099/acmi.0.000405)
Supplement: Supplementary material 1 [file acmi-4-405-s001.xlsx]

## Sheet: ST1
Supplementary Table 1. Biochemical characterization of bacterial isolates of cobia culture with probiotic potential'
Isolate	Morphology		GRAM		O/F		CAT		OXI		ONPG		ADH		LDC		ODC		CIT		H2S		URE		TDA		IND		VP		GEL		GLU		MAN		INO		SOR		RHA		SAC		MEL		AMY		ARA
1	Rods		(+)		F		(+)		(-)		(+)		(+)		(-)		(+)		(+)		(-)		(-)		(-)		(-)		(+)		(-)		(+)		(+)		(-)		(+)		(+)		(+)		(+)		(+)		(+)
30	Rods		(-)		F		(-)		(-)		(+)		(+)		(+)		(+)		(+)		(-)		(-)		(+)		(-)		(+)		(+)		(+)		(+)		(-)		(+)		(+)		(+)		(+)		(+)		(+)
50	Rods		(+)		O		(+)		(-)		(-)		(+)		(-)		(-)		(-)		(-)		(-)		(-)		(-)		(-)		(+)		(-)		(-)		(-)		(-)		(-)		(-)		(-)		(-)		(-)
101	Rods		(+)		O		(+)		(-)		(+)		(+)		(-)		(+)		(+)		(-)		(-)		(-)		(-)		(+)		(-)		(+)		(+)		(-)		(+)		(+)		(+)		(+)		(+)		(+)
108	Rods		(+)		O		(+)		(-)		(+)		(+)		(+)		(+)		(+)		(-)		(-)		(+)		(-)		(-)		(+)		(+)		(-)		(-)		(+)		(+)		(+)		(+)		(+)		(+)
116	Rods		(+)		F		(+)		(-)		(+)		(+)		(+)		(-)		(-)		(-)		(-)		(-)		(-)		(+)		(-)		(+)		(+)		(-)		(+)		(+)		(+)		(+)		(+)		(+)
127	Rods		(-)		F		(+)		(-)		(+)		(+)		(-)		(+)		(+)		(-)		(-)		(-)		(-)		(+)		(-)		(+)		(+)		(+)		(+)		(+)		(+)		(+)		(+)		(+)
131	Coccus		(+)		O		(-)		(-)		(+)		(+)		(-)		(+)		(+)		(-)		(-)		(+)		(-)		(-)		(+)		(+)		(+)		(-)		(+)		(+)		(+)		(+)		(+)		(+)
135	Coccus		(+)		F		(-)		(-)		(+)		(+)		(-)		(+)		(+)		(-)		(-)		(+)		(-)		(-)		(-)		(+)		(+)		(-)		(+)		(+)		(+)		(+)		(+)		(+)
227	Rods		(-)		O		(+)		(-)		(+)		(+)		(-)		(+)		(+)		(-)		(-)		(-)		(-)		(+)		(-)		(+)		(+)		(-)		(+)		(+)		(+)		(+)		(+)		(+)
O/F: oxidation/ fermentation, CAT: catalase, OXI: cytochrome oxidase, ONPG: beta-galactosidase, ADH: arginine dihydrolase, LDC: lysine decarboxylase, ODC ornithine decarboxylase, CIT: citrate utilization, H2S: H2S production, URE: urease, TDA: triptophane deaminase, IND: indole, VP: acetoin production, GEL: gelatinase, GLU: glucose OF, MAN: mannitol OF, INO: inositol O/F, SOR: sorbitol O/F, RHA: …

## Sheet: ST2
Supplementary Table 2. Antibiotic susceptibility of cobia culture isolates.
Isolate	Antibiotic
	OA	CIP	CL	SM	NF	TE	SXT
1	S	S	S	S	S	S	S
30	S	S	S	R	S	S	S
50	S	S	S	S	S	S	S
101	S	S	S	R	S	S	S
108	S	S	S	R	S	S	S
116	S	R	S	S	S	S	S
127	S	S	S	S	S	S	S
131	S	S	S	S	S	S	S
135	S	S	S	S	S	S	S
227	S	S	S	S	S	R	S

## Sheet: ST3
Supplementary Table 3. Enzymatic activity of isolated of cobia culture. Data presented in nmoles
	Isolates
Enzyme	1	30	50	101	108	116	127	131	135	227
Alkaline phosphatase	10	50	50	50	50	50	50	5	20	50
Esterase (C4)	10	20	20	20	30	5	20	5	20	5
Esterase Lipase (C8)	5	20	10	20	20	5	10	10	20	5
Lipase (C14)	0	0	0	10	10	0	10	10	5	0
Leucine arylamidase	5	50	20	50	30	20	50	20	50	5
Valine arylamidase	0	0	0	5	10	5	30	20	20	0
Cistina arylamidase	0	0	0	20	10	0	30	5	10	5
Trypsine	0	0	5	10	10	0	30	10	10	0
α-quimiotripsine	0	0	5	20	20	0	10	10	30	0
Acid phosphatase	50	50	50	50	50	50	50	30	50	50
Naphthol AS-BI phosphohydrolase	5	5	5	0	0	5	0	20	10	5
α-galactosidase	0	0	0	5	50	0	30	20	20	0
β-galactosidase	0	0	0	10	50	0	50	5	30	0
β-glucuronidase	0	0	0	5	5	0	10	10	5	0
α-glucosidase	0	0	30	20	20	0	20	10	20	0
β-glucosidase	0	0	0	10	10	0	20	5	20	0
N-acetyl-β-glucosaminidase 3	5	50	10	10	10	0	10	5	5	5
α-mannosidase	0	0	0	10	10	0	10	30	5	0
α-fucosidase	0	0	0	10	10	0	10	>50	5	0
Total	90	245	205	335	405	140	450	230	355	130
*S: sensible, R: resistant. OA: oxytetracicline (2 μg), CIP: ciprofloxacine (10 μg), CL: cloranfenicol (30 μg), SM: streptomicine (10 μg), NF: nitrofurantoine (300 μg), TE: tetracicline (30 μg), SXT: trimetoprim sulfametoxazol (1.25 μg).
